# Supplementary material for: Radiotherapy Upregulates the Expression of Membrane-Bound Negative Complement Regulator Proteins on Tumor Cells and Limits Complement-Mediated Tumor Cell Lysis
Source: Cancers (Basel). 2025 Jul 18;17(14):2383. doi: 10.3390/cancers17142383 (PMC12294122; doi:10.3390/cancers17142383)
Supplement: Supplementary file 1 [file cancers-17-02383-s001.zip]

Archive with 2 entries (2 files):
- cancers-3726995-supplementary figures.pdf
- cancers-3726995_v2_raw data for figures and supplements.xlsx
