# Supplementary material for: Radiotherapy Upregulates the Expression of Membrane-Bound Negative Complement Regulator Proteins on Tumor Cells and Limits Complement-Mediated Tumor Cell Lysis
Source: Cancers (Basel). 2025 Jul 18;17(14):2383. doi: 10.3390/cancers17142383 (PMC12294122; doi:10.3390/cancers17142383)
Supplement: Supplementary file 1 [file cancers-17-02383-s001.zip › cancers-3726995_v2_raw data for figures and supplements.xlsx]

## Sheet: Figure 1
raw data MFI
Du 145 48 h		biological replicate 1			biological replicate 2			biological replicate 3				Du 145 72 h		biological replicate 1			biological replicate 2			biological replicate 3
		CD59	CD55	CD46	CD59	CD55	CD46	CD59	CD55	CD46				CD59	CD55	CD46	CD59	CD55	CD46	CD59	CD55	CD46
technical rep 1	0Gy	347	47	70	316	43	45	341	48	67		technical rep 1	0Gy	398	51	63	205	44	65	342	53	60
technical rep 2		406	52	70	328	41	54	351	50	68		technical rep 2		420	50	56	210	42	52	386	54	52
technical rep 1	2Gy	351	54	66	317	41	52	498	54	78		technical rep 1	2Gy	493	51	58	233	47	67	486	55	68
technical rep 2		398	49	68	327	41	42	498	52	59		technical rep 2		451	60	65	184	50	52	481	56	66
technical rep 1	4Gy	297	45	47	343	52	65	565	68	63		technical rep 1	4Gy	633	62	67	247	64	85	537	67	91
technical rep 2		420	59	64	290	50	53	519	65	61		technical rep 2		574	57	96	226	57	63	713	68	89
technical rep 1	6Gy	618	63	63	325	56	56	564	79	90		technical rep 1	6Gy	662	72	102	410	69	95	713	82	104
technical rep 2		363	47	70	313	61	59	667	81	92		technical rep 2		651	69	77	398	66	84	819	85	109
technical rep 1	8Gy	371	74	72	0	60	88	828	96	107		technical rep 1	8Gy	621	85	116	387	81	141	1235	95	142
technical rep 2		401	68	82	393	60	62	839	92	136		technical rep 2		519	84	199	472	82	121	959	93	143
HepG2 48 h		biological replicate 1			biological replicate 2							HepG2 72 h		biological replicate 1			biological replicate 2
		CD59	CD55	CD46	CD59	CD55	CD46							CD59	CD55	CD46	CD59	CD55	CD46
technical rep 1	0Gy	1956	537	1087	1664	321	1435					technical rep 1	0Gy	1574	294	1108	2738	375	1404
technical rep 2		1436	399	1295	1720	175	1717					technical rep 2		1121	282	656	2498	386	1322
technical rep 1	2Gy	1609	516	1213	480	345	2499					technical rep 1	2Gy	1582	252	723	3116	432	1583
technical rep 2		2507	529	1770	3186	250	1892					technical rep 2		1600	317	988	3529	446	1855
technical rep 1	4Gy	2202	740	1358	3491	266	1711					technical rep 1	4Gy	2528	401	1213	5058	821	2211
technical rep 2		3113	610	1759	1731	457	1728					technical rep 2		2404	393	964	4170	622	2297
technical rep 1	6Gy	2092	754	1466	1739	500	2481					technical rep 1	6Gy	3917	596	1233	3849	715	2788
technical rep 2		3207	837	3206	2783	422	2320					technical rep 2		3501	522	1336	6339	609	3173
technical rep 1	8Gy	4647	785	2040	2160	715	2312					technical rep 1	8Gy	4414	482	1608	8334	751	2902
technical rep 2		2727	867	1917	4508	459	2722					technical rep 2		3920	517	2038	7026	877	2932
Ramos 48 h		biological replicate 1			biological replicate 2			biological replicate 3				Ramos 72 h		biological replicate 1			biological replicate 2			biological replicate 3
		CD46	CD55	CD59	CD46	CD55	CD59	CD46	CD55	CD59				CD46	CD55	CD59	CD46	CD55	CD59	CD46	CD55	CD59
technical rep 1	0 Gy	337	148	170	444	491	248	229	162	102		technical rep 1	0 Gy	502	325	360	191	134	141	192		78
technical rep 2		529	160	205	623	541	376	300	116	182		technical rep 2		752	230	310	184	104	150	204		75
technical rep 1	2 Gy	934	316	288	705	542	435	303	238	194		technical rep 1	2 Gy	1128	592	709	276	208	187	370		157
technical rep 2		751	324	408	778	434	521	427	213			technical rep 2		859	708	538	331	194	217	402		160
technical rep 1	4 Gy	1094	490	534	658	681	593	490	367	302		technical rep 1	4 Gy	2499	1698	1729	501	295	306	636		225
technical rep 2		1559	531	741	864	674	852	546	324	327		technical rep 2		2742	1360	1926	481	334	299	663		279
technical rep 1	6 Gy	1936	586	936	886	1113	428	792	405	356		technical rep 1	6 Gy	2883	1320	2193	647	392	374	676		270
technical rep 2		1830	609	831	703	457	644	558	378	339		technical rep 2		2766	2457	2148	555	412	412	775		262
technical rep 1	8 Gy	1960	679	851	1113	546	720	703	428	331		technical rep 1	8 Gy	2628	2285	2742	758	527	444	731		309
technical rep 2		2017	658	900	954	392	723	753	414	384		technical rep 2		2957	2005	2410	673	549	430	703		293
Reh 48 h		biological replicate 1			biological replicate 2			biological replicate 3				Reh 72 h		biological replicate 1			biological replicate 2			biological replicate 3
		CD46	CD55	CD59	CD46	CD55	CD59	CD46	CD55	CD59				CD46	CD55	CD59	CD46	CD55	CD59	CD46	CD55	CD59
technical rep 1	0 Gy	244	185	193	196	97	140	423	87	99		technical rep 1	0 Gy	259	173	243	141	110	105	114		44
technical rep 2		277	235	163	174	118	142	328	162	89		technical rep 2		394	197		156	101	119	104		47
technical rep 1	2 Gy	288	286	207	313	153	284	1432	257	198		technical rep 1	2 Gy	996	444	418	227	187	241	231		72
technical rep 2		289	225	297	331	156	372	618	175	129		technical rep 2		1000	477	752	209	184	254	249		75
technical rep 1	4 Gy	390	384	339	363	214	292	874	488	271		technical rep 1	4 Gy	1243	781	1060	289	303	286	275		123
technical rep 2		382	354	308	403	243	555	967	277	259		technical rep 2		1395	806	1164	280	304	319	310		140
technical rep 1	6 Gy	290	313	302	389	261	332	795	460	250		technical rep 1	6 Gy	1414	638	1323	323	319	273	317		148
technical rep 2		372	389	350	259	219	456	789	389	302		technical rep 2		1675	828	1054	476	351	376	323		147
technical rep 1	8 Gy	339	417	259	293	244	294	1109	603	328		technical rep 1	8 Gy	964	1032	1263	327	357	313	303		167
technical rep 2		336	435	295	300	238	346	1220	413	300		technical rep 2		1238	1004	2146	438	375	318	374		167
Raji 48 h		biological replicate 1			biological replicate 2							Raji 72 h		biological replicate 1			biological replicate 2
		CD59	CD55	CD46	CD59	CD55	CD46							CD59	CD55	CD46	CD59	CD55	CD46
technical rep 1		328	181	452	57	45	268					technical rep 1	0 Gy	174	29	229	77	21	634
technical rep 2		344	45	348	72	49	195					technical rep 2		198	27	183	46	6	591
technical rep 1		451	83	657	111	43	217					technical rep 1	2 Gy	305	59	331	139	149	755
technical rep 2		428	67	616	152	61	469					technical rep 2		315	47	371	120	184	722
technical rep 1		679	70	628	195	90	763					technical rep 1	4 Gy	465	56	479		305	966
technical rep 2		718	116	744	226	106	662					technical rep 2		473	74	559		307	855
technical rep 1		758	141	932	275	72	741					technical rep 1	6 Gy	424	66	668	154	609	899
technical rep 2		682	140	1010	280	92	901					technical rep 2		569	75	532	107	669	1157
technical rep 1		697	122	1110	324	67	807					technical rep 1	8 Gy	464	44	645	175	918	1223
technical rep 2		703	92	1127	257	91	962					technical rep 2		576	43	716	361	659	991
K562 48 h		biological replicate 1			biological replicate 2							K562 72 h		biological replicate 1			biological replicate 2
		CD59	CD55	CD46	CD59	CD55	CD46							CD59	CD55	CD46	CD59	CD55	CD46
technical rep 1	0 Gy	1041	399	542	1203	168	607					technical rep 1	0 Gy	567		96	924		193
technical rep 2		1398	243	367	1129	133	603					technical rep 2		351	103	143	1124	213	206
technical rep 1	2 Gy	2534	247	729	1765	207	739					technical rep 1	2 Gy	1018	164	192	1192	314	219
technical rep 2		2026	269	657	1800	237	722					technical rep 2		1360	193	167	2093	292	371
technical rep 1	4 Gy	2905	538	839	1923	262	950					technical rep 1	4 Gy	1945	154	352		333	292
technical rep 2		3027	282		2508	260	827					technical rep 2		2096	233	445		338	339
technical rep 1	6 Gy	3051	338	1441	2121	378	943					technical rep 1	6 Gy	3046	299	515	4253	317	577
technical rep 2		2554	315	1228	2353	353	1193					technical rep 2		2537	183	929	5210	340	668
technical rep 1	8 Gy	3298	399	1082	2666	365	1255					technical rep 1	8 Gy	4507	358	1010	6163	500	711
technical rep 2		2858	389	1780	2572	415	1003					technical rep 2		3478	339	950	6293	440	1060

## Sheet: Figure 2
raw data MFI										normalized data for histogramms
	Ramos 48 h	biological rep 1,2,3			Ramos 72 h	biological rep 1,2,3				Ramos
	48 h after RT	round 1	round 2	round 3	72 h after RT	round 1	round 2	round 3		48 h after RT
technical rep 1	0 Gy	141		95	0 Gy	86	80	99		0Gy	2Gy	4Gy	6Gy	8Gy
technical rep 2		155	44	109		74	73	96		1	2.1	2.94	2.95	3.52
technical rep 1	2 Gy	280	70	168	2 Gy	133	114	167		1	1.72	2.57	3.33	3.38
technical rep 2		341	81	171		137	138	153		1	1.66	2.33	2.79	2.15
technical rep 1	4 Gy	427	113	242	4 Gy	239	188	275
technical rep 2		442	113	234		214	179	289		72 h after RT
technical rep 1	6 Gy	451	136	295	6 Gy	277	241	341		0Gy	2Gy	4Gy	6Gy	8Gy
technical rep 2		422	157	274		273	271	326		1	1.69	2.83	3.44	3.83
technical rep 1	8 Gy	534	150	289	8 Gy	306	292	347		1	1.65	2.4	3.35	3.88
technical rep 2		509	147	149		307	301	347		1	1.64	2.89	3.42	3.56
	Reh 48 h	biological rep 1,2,3			Reh 72 h	biological rep 1,2,3				Reh
	48 h after RT	round 1	round 2	round 3	72 h after RT	round 1	round 2	round 3		48 h after RT
technical rep 1	0 Gy	68		64	0 Gy	51	65	45		0Gy	2Gy	4Gy	6Gy	8Gy
technical rep 2		63	22	61		50	41	48		1	1.59	2.91	4.48	4.27
technical rep 1	2 Gy	95	40	107	2 Gy	96	67	78		1	1.99	2.31	2.87	2.5
technical rep 2		95	30	142		101	69	77		1	1.45	2.1	2.21	2.47
technical rep 1	4 Gy	141	43	152	4 Gy	148	105	123
technical rep 2		134	85	137		145	107	121		72 h after RT
technical rep 1	6 Gy	139	98	197	6 Gy	186	136	148		0Gy	2Gy	4Gy	6Gy	8Gy
technical rep 2		151	99	162		183	127	147		1	1.95	2.9	3.65	4.08
technical rep 1	8 Gy	156	97	148	8 Gy	204	147	166		1	1.28	2	2.48	2.92
technical rep 2		167	91	164		208	163	166		1	1.67	2.62	3.17	3.57
	Raji 48 h	biological rep 1,2			Raji 72 h	biological rep 1,2				Raji
	48 h after RT	round 1	round 2		72 h after RT	round 1	round 2			48 h after RT
technical rep 1	0 Gy	139	145		0 Gy	254	114			0Gy	2Gy	4Gy	6Gy	8Gy
technical rep 2		151				240	115			0.96	1.38	1.79	2.16	2.51
technical rep 1	2 Gy	200	201		2 Gy	329	156			1.04	1.39	1.75	2.02	2.38
technical rep 2		202				398	164
technical rep 1	4 Gy	260	257		4 Gy	465	248			72 h after RT
technical rep 2		254				551	237			0Gy	2Gy	4Gy	6Gy	8Gy
technical rep 1	6 Gy	313	303		6 Gy	530	308			1	1.47	2.06	2.31	2.01
technical rep 2		293				612	301			1	1.4	2.12	2.66	3.21
technical rep 1	8 Gy	364	354		8 Gy	435	371
technical rep 2		345				559	365

## Sheet: Figure 3
K562
	0 Gy			2 Gy			8 Gy
NHS i.a.	-3.7	0.4	3	0	0	3	-13.3	0	3
NHS	75.2	6.1	3	43.6	3.8	3	4.8	2.3	3
A549
	0 Gy			2 Gy			8 Gy
NHS i.a.	3.9	0.2	1.6	0.9	-3.4	0.4	3	0.3	-4
NHS	86.7	67.4	79.5	64.2	65.1	99.2	25.9	41.2	47.2
Du145
	0 Gy			2 Gy			8 Gy
NHS i.a.	0.7	0.9	1.6	-0.2	0.9	-2.1	4.8	-1.7	-8.7
NHS	97.7	47	84	91.8	29.7	86.6	89	54.1	92.3
HepG2
	0 Gy		2 Gy		8 Gy
NHS i.a.	-6.7	-2.35	-3.4	-2.6	-17.8	-19.5
NHS	20.4	78.79	12.1	77.2	-3	78

## Sheet: Figure 4
MCF-7
Control	Ab	8Gy	Ab before 8Gy	8Gy before Ab
1.4	3	2.5	16.1	1.6
7.7	8.5	16.5	13.4	23.9
3.8	11.2	18.2	33.6	1.8
1.9	5.8	6.5		6.3
2.2	7.2	8.7
0.5		1.1
2.2		4.2
HepG2
Control	Ab	8Gy	Ab before 8Gy	8Gy before Ab
3.4	1.8	1.3	12	1.2
5	3.4	10.2	14.9	1.8
2.5	3.3	6.3		2.9
4.5	1.7	1.7
1	0.3	1.6
K562
Control	Ab	8Gy	Ab before 8Gy	8Gy before Ab
17.6	18.4	23.4	34.5	14.9
13.6	11.8	11.3	10.4	22.6
2.1	3.8	9.2
4.8	5.5	22.6
Raji
Control	Ab	8Gy	Ab before 8Gy	8Gy before Ab
10.3	14.1	21.7	29.1	26.6
5.1	10.5	21.7	25.5	21.8
2.7	3.5	21.7		29.7
Ramos
Control	Ab	8Gy	Ab before 8Gy	8Gy before Ab
13.7	29.5	18.4	31.6	21.7
23.2	21.6	25.8	45	31.5

## Sheet: Figure S1
raw data MFI - part C
Du 145, 24 h		biological replicate 1			biological replicate 2				Raji, 24 h		biological replicate 1			biological replicate 2			biological replicate 3
		CD59	CD55	CD46	CD59	CD55	CD46				CD59	CD55	CD46	CD59	CD55	CD46	CD59	CD55	CD46
technical rep 1	0Gy		45	56	240	57	75		technical rep 1	0Gy	317	48	394	226	67	576	201	107	291
technical rep 2		152	37	59		53	82		technical rep 2		353	68	515	190	93	450	175	160	325
technical rep 1	2Gy	185	40	57	351	63	101		technical rep 1	2Gy	435	96	539	269	66	569	321	117	776
technical rep 2		143	47	57	341	68	90		technical rep 2		481	141	631	386	109	649	221	73	622
technical rep 1	4Gy	134	45		453	62	86		technical rep 1	4Gy	473	93	534	323	106	1022		424	971
technical rep 2		152	41	56	491	59	96		technical rep 2		506	229	778	421	133	868		316	1241
technical rep 1	6Gy	138	49	72	439	79	118		technical rep 1	6Gy	620	82	763	404	100	780	302	138	753
technical rep 2		200	47	60	550	85	110		technical rep 2		546	205	689	401	230	1233	299	56	545
technical rep 1	8Gy	265	46	56	534	72	105		technical rep 1	8Gy	414		524	293	149	1031	267	80	1054
technical rep 2		219	47	77	578	67	82		technical rep 2		524	267	930	247	114	1069	188	38	615
HepG2, 24 h		biological replicate 1			biological replicate 2				K562, 24 h		biological replicate 1			biological replicate 2			biological replicate 3
		CD59	CD55	CD46	CD59	CD55	CD46				CD59	CD55	CD46	CD59	CD55	CD46	CD59	CD55	CD46
technical rep 1	0Gy	4044	772	2295	4832	964	3030		technical rep 1	0Gy	1044	72	303	1532	323	1080	1022
technical rep 2		5225	594	2745	6058	758	4623		technical rep 2		742	87	178	1557	310	983	2418	198
technical rep 1	2Gy	4996	685	3173	4137	955	5447		technical rep 1	2Gy	1017	174	539	1988	325	1085	2361	345	1154
technical rep 2		5592	720	3514	5692	1084	5102		technical rep 2		1339	152	724	1799	375	1106	3209	505	1210
technical rep 1	4Gy	4752	837	3024	4457	974	3538		technical rep 1	4Gy	3639	315	722	2038	416	1016	2862
technical rep 2		5892	921	3996	4833	923	5208		technical rep 2		1968	237	812	2251	385	1345
technical rep 1	6Gy	5906	888	4242	4171	1030	3557		technical rep 1	6Gy	2189	190	331	2021	422	1635	2711	597	1259
technical rep 2		5382	906	3869	5228	1003	3384		technical rep 2		2624	220	280	2023		1421	1054	1343	1277
technical rep 1	8Gy	3401	599	4950	3140	1326	3736		technical rep 1	8Gy	2764	405	616	1973	416	1897	1519	509	1196
technical rep 2		4072	575	3878	2079	1356	6338		technical rep 2		2356		649	1611	395	2466	1498	433
raw data MFI - part D
		biological replicate 1			biological replicate 2						biological replicate 1			biological replicate 2						biological replicate 1			biological replicate 2
MCF-7, 24 h		CD59	CD55	CD46	CD59	CD55	CD46		MCF-7, 48 h		CD59	CD55	CD46	CD59	CD55	CD46		MCF-7, 72 h		CD59	CD55	CD46	CD59	CD55	CD46
technical rep 1	0Gy	1875	1009	690	2577	1708	1833		technical rep 1	0Gy	669	266	387	2874	379	724		technical rep 1	0Gy	1871	642	644	1891	1185	849
technical rep 2		1800	1049	607	2943	1694	1895		technical rep 2		580	294	398	3324	456	793		technical rep 2		1751	586	699	2415	1197	699
technical rep 1	2Gy	2434	1319	718	4222	1807	2073		technical rep 1	2Gy	836	406	417	2705	396	904		technical rep 1	2Gy	1559	568	573	3227	1426	1207
technical rep 2		2431	1170	915	2676	2142	2037		technical rep 2		697	395	515	2452	468	628		technical rep 2		1296	662	820	2448	1409	1263
technical rep 1	4Gy	2086	1346	828	2489	1563	1721		technical rep 1	4Gy	936	354	266	2229	584	1036		technical rep 1	4Gy	1587	742	740	3016	1441	1180
technical rep 2		2324	1368	1041	4369	1535	1768		technical rep 2		806	399	298	2010	401	1564		technical rep 2		2216	713	719	2695	1746	1325
technical rep 1	6Gy	1832	1153	1053	2886	1713	2149		technical rep 1	6Gy	871	597	279	3425	918	1210		technical rep 1	6Gy	1602	812	686	4062	2118	911
technical rep 2		1960	1159	955	2427	1690	1781		technical rep 2		963	624	305	2467	836	1550		technical rep 2		2121	981	698	2826	1943	1062
technical rep 1	8Gy	2108	1434	947	1985	1775	2282		technical rep 1	8Gy	1046	637	470	4109	1684	1830		technical rep 1	8Gy	2521	1283	623	3390	2689	1608
technical rep 2		2431	1426	866	3283	1299	1588		technical rep 2		1204	585	406	2244	1534			technical rep 2		2929	966	634	5122	2385	1624
		biological replicate 1			biological replicate 2						biological replicate 1			biological replicate 2						biological replicate 1			biological replicate 2			biological replicate 3
A549, 24 h		CD59	CD55	CD46	CD59	CD55	CD46		A549, 48 h		CD59	CD55	CD46	CD59	CD55	CD46		A549, 72 h		CD59	CD55	CD46	CD59	CD55	CD46	CD59	CD55	CD46
technical rep 1	0Gy	163	49	43	199	51	75		technical rep 1	0Gy	356	71	74	121	41	51		technical rep 1	0Gy		86	81	154	73	77	301	72	45
technical rep 2		126	49	50		46	77		technical rep 2		299	68	77	186	44	50		technical rep 2		400	87	107	158	63	91	366	66	50
technical rep 1	2Gy	140	66	46	208	54	85		technical rep 1	2Gy	291	67	73	158	54	60		technical rep 1	2Gy	409	78	69	230	75	85	307	72	60
technical rep 2		101	80	47	281	55	71		technical rep 2		305	61	75	130	51	55		technical rep 2		388	85	85	197	66	65	456	67	77
technical rep 1	4Gy	189	62	57	186	49	82		technical rep 1	4Gy	310	74	58	246	47	58		technical rep 1	4Gy	388	88	71	191	80	85	403	79	60
technical rep 2		113	55	46	446		92		technical rep 2		278	70	69	227	46	45		technical rep 2		344	82	64	273	83	66	456	70	76
technical rep 1	6Gy	154	66	57	375	55	84		technical rep 1	6Gy	372	83	73	272	62	72		technical rep 1	6Gy	413	101	69	314	79	86	523	96	96
technical rep 2		118	57	47	188	49	73		technical rep 2			86	75	278	61	47		technical rep 2		477	91	78	228	63	94	404	92	93
technical rep 1	8Gy	143	70	54	318	55	74		technical rep 1	8Gy	345	88	67		61	67		technical rep 1	8Gy	462	109	77	259	98	104	468	109	104
technical rep 2		147	70	65	366	69	58		technical rep 2		374	89	79	292	76	78		technical rep 2		399	96	153	229	78	107	610	103	109

## Sheet: Figure S3
A549
Ab before RT
Dose [Gy]	RT only		antibody + RT
	biological rep 1	biological rep 2	biological rep 1	biological rep 2
0	100	100	100	100
2	44.73	55.24	30.42	46.96
4	14.5	21.9	7.36	19.63
6	3.28	5.57	1.55	5.2
8	0.49	2.79	0.34	1.45
RT before Ab
Dose [Gy]	RT only		RT + antibody
	biological rep 1	biological rep 2	biological rep 1	biological rep 2
0	100	100	100	100
2	47.33	38.11	59.36	65.28
4	16.78	22.58	22.18	22.63
6	12.87	6.62
8	2.48	3.3	1.8	3.81
Du145
Ab before RT
Dose [Gy]	RT only		antibody + RT
	biological rep 1	biological rep 2	biological rep 1	biological rep 2
0	100	100	100	100
2	47.07	54.66	60.77	61.64
4	18.88	16.56	19.78	13.3
6	5.19	4.55	6.37	3.44
8	1.29	1.16	1.5	0.89
RT before Ab
Dose [Gy]	RT only		RT + antibody
	biological rep 1	biological rep 2	biological rep 1	biological rep 2
0	100	100	100	100
2	75.51	76.67	66.12	80.38
4	25.4	40.05	24.18	46.15
6	9.35	22.64
8	3.93	3.76	2.23	4.28

## Sheet: Figure S4
A549
1h
Control	Iosotype	Ab	RT	Isotype+RT	Ab+RT
1	0.982111	1.08229	2.69946	2.86762	2.67442
1	0.998211	1.0161	2.60465	2.84615	2.67442
	1.07871	1.05725	2.75134	2.66905	2.72451
24h
Control	Iosotype	Ab	RT	Isotype+RT	Ab+RT
0.997953	0.90737	1.19601	1.04248	1.07932	1.087
0.954964	0.905834	1.10082	1.02098	1.06244	1.09775
1.04708	0.976459	1.19908	1.07779	1.04708	1.11771
1.01105	0.977901	0.954223	1.14601	1.12234	1.25967
0.985004	0.968429	0.996843	1.12944	1.10813	1.28571
1.00395	0.961326	1.02052	1.19337	1.08208	1.32833
Ramos
1h
Control	Iosotype	Ab	RT	Isotype+RT	Ab+RT
1.06049	2.19088	0.979425	2.35746	2.03322	1.95513
0.950421	1.97447	1.06644	2.38572	2.2474	1.94769
0.989093	2.50768	1.09693	2.82003	2.29722	2.21691
1.00869	1.7437	0.847089	1.05821	1.15725	1.27194
1.01129	1.69418	0.815812	0.894005	1.07906	0.998262
0.980017	2.46308	0.849696	1.15986	1.09731	1.18593
24h
Control	Iosotype	Ab	RT	Isotype+RT	Ab+RT
0.993785	1.74114	0.875861	1.68268	1.43575	1.51386
0.870821	1.81623	0.921216	1.68923	1.53805	1.29414
1.13539	1.83487	0.977154	2.07878	1.74467
1.0287	0.829305	0.681269	0.830816	1.05287	0.992447
0.910876	0.830816	0.666163	0.883686	1.06495	1.0136
1.06042	1.00453	0.812689	0.906344	1.13595	1.21903
Raji
1h
Control	Iosotype	Ab	RT	Isotype+RT	Ab+RT
0.552532		1.08987	0.901899		1.23418
1.21329		1.09937	1.89873		1.23418
1.23418		1.10127	1.81899		1.07089
0.935245	0.929695	0.999075	1.76503	1.50694	1.60962
1.0296	0.910268	0.985199	1.69288	1.49029	1.55689
1.03515	0.910268	0.954672	1.62905	1.48196	1.55134
24 h
Control	Iosotype	Ab	RT	Isotype+RT	Ab+RT
1.02747		0.998752	0.98377		0.985019
0.987516		0.88015	1.13109		1.35581
0.985019		0.955056	1.35081		1.05618
0.988835	0.910194	1.13447	2.03447	1.81165	2.29951
0.945146	0.968447	1.18252	2.07379	1.98495	2.32136
1.06602	0.937864	1.11408	2.01553	1.88592	2.29078
